# Supplementary material for: Effects of Eribulin on Epithelial–Mesenchymal Plasticity in Patient-Derived Breast Cancer Cultures and Excised Tissues
Source: Cancers (Basel). 2026 Feb 11;18(4):598. doi: 10.3390/cancers18040598 (PMC12939509; doi:10.3390/cancers18040598)
Supplement: Supplementary file 1 [file cancers-18-00598-s001.zip]

Archive with 1 entries (1 files):
- cancers-4118142-supplementary.pdf
